# Supplementary material for: Association of IL33, IL1RL1, IL1RAP Polymorphisms and Asthma in Chinese Han Children
Source: Front Cell Dev Biol. 2021 Dec 15;9:759542. doi: 10.3389/fcell.2021.759542 (PMC8714920; doi:10.3389/fcell.2021.759542)
Supplement: Supplementary file 2 [file DataSheet1.xlsx]

## Sheet: Sheet1
Patient.ID	rs928413	rs4742170	rs1420101	rs4142132	rs5030411	rs10208293	rs13424006	rs992969	rs10513854	rs2381416	rs9290936
xyyy001	A		TC	GA	GA	G	T	G	TC	A	GT
xyyy002	A	TC	T	A	GA	G	T	G	C	A	G
xyyy003	A	TC	TC	GA	GA	G	T	G	C	A	GT
xyyy004	A	TC	C	G	A	G	T	G	TC	A	G
xyyy005	A	TC	T	A	GA	G	T	G	C	A	GT
xyyy006	A	TC	TC	GA	GA	G	T	G	C	A	GT
xyyy007	A	TC	TC	GA	A	G	T	G	C	A	G
xyyy008	A	TC	TC	GA	A	G	T	G	C	A	GT
xyyy009	A	TC	C	G	A	G	T	G	C	A	G
xyyy010	A	TC	TC	GA	GA	G	T	G	C	A	G
xyyy011	GA	C	C	GA	A	AG	CT	G	C	A	GT
xyyy012	A	T	C	G	GA	G	T	G	TC	A	GT
xyyy013	GA	TC	TC	A	GA	AG	CT	AG	C	CA	GT
xyyy014	A	TC	T	A	G	G	T	G	C	CA	GT
xyyy015	A	T	TC	GA	GA	G	T	G	TC	A	T
xyyy016	A	TC	C	G	G	G	T	G	TC	A	T
xyyy017	A	C	TC	GA	A	G	T	G	C	A	G
xyyy018	A	TC	TC	GA	A	G		G	C	A	GT
xyyy019	A	C	TC	GA	A	G	T	G	C	A	GT
xyyy020	A	T	TC	GA	A	G	T	G	TC	A	G
xyyy021	A	T	TC	GA	GA	G	T	G	C	A	GT
xyyy022	A	C	TC	GA	GA	G	T	G	C	A	GT
xyyy023	A	C	TC	GA	GA	G	T	G	C	A	T
xyyy024	A	TC	T	A	A	G	T	G	TC	A	GT
xyyy025	A	TC	TC	GA	GA	G	T	G	T	A	G
xyyy026	A	T	C	G	GA	G	T	G	C	A	GT
xyyy027	A	T	TC	A	GA	AG	CT	G	C	A	GT
xyyy028	A	T	C	G	GA	G	T	G	C	A	GT
xyyy029	A	TC	C	G	GA	A	C	G	C	A	GT
xyyy030	A	C	C	G	GA	G	T	G	TC	A	G
xyyy031	A	TC	TC	GA	A	G	T	G	C	A	G
xyyy032	A	TC	TC	GA	A	G	T	G	C	A	GT
xyyy033	A	TC	C	G	A	G	T	G	TC	A	GT
xyyy034	A	TC	TC	GA	GA	AG	CT	G	C	A	G
xyyy035	A	T	T	A	A	G	T	G	C	A	G
xyyy036	A	C	C	G	GA	G	T	G	C	A	GT
xyyy037	A	T	T	A	A	G	T	G	TC	A	GT
xyyy038	A	T	T	A	G	G	T	G	C	A	GT
xyyy039		TC			GA	G	T	G	C		GT
xyyy040	A	T	T	A	GA	G	T	G	TC	A	GT
xyyy041	A	C	T	A	GA	G	T	G	TC	A	G
xyyy042	A	T	C	G	A	G	T	G	C	A	GT
xyyy043	A	TC	TC	A	A	AG	CT	G	C	A	GT
xyyy044	A	C	C	G	A	G	T	G	C	A	GT
xyyy045	GA	C	TC	GA	A	G	T	AG	C	CA	GT
xyyy046	A	TC	TC	GA	G	G	T	G	TC	A	G
xyyy047	A	TC	TC	GA	GA	G	T	G	TC	A	GT
xyyy048	A	TC	T	A	A	G	T	G	C	A	G
xyyy049	GA	TC	TC	GA	A	G	T	AG	C	CA	GT
xyyy050	GA	TC	TC	GA	A	G	T	AG	TC	CA	G
xyyy051	A	C	C	G	A	G	T	G	TC	A	GT
xyyy052	A	T	T	A	GA	G	T	G	C	A	T
xyyy053	GA	C	TC	GA	A	G	T	AG	C	CA	GT
xyyy054	A	TC	TC	A	GA	AG	CT	G	C	A	GT
xyyy055	A	TC	T	A	G	G	T	G	T	A	G
xyyy056	A	TC	TC	GA	GA	G	T	G	TC	A	G
xyyy057	A	T	TC	GA	G	G	T	G	C	A	T
xyyy058	A	TC	T		GA	G	T	G			G
xyyy059	A	TC	TC	GA	A	G	T	G	C	A	GT
xyyy060	A	TC	TC	GA	A	G	T	G	T	A	GT
xyyy061	GA	T	TC	GA	A	G	T	AG		CA	GT
xyyy062	A	TC	TC	GA	A	G	T	G	TC	A	GT
xyyy063	A	T	T	A	GA	G	T	G	C	A	T
xyyy064	A	TC	C	GA	G	AG	CT	G	T	A	GT
xyyy065	A	TC	TC	GA	A	G	T	G	C	A	G
xyyy066	A	TC	C	GA	GA	AG	CT	G	TC	A	GT
xyyy067	A	TC	TC	GA	GA	G	T	G	C	A	G
xyyy068	A	C	C	G	A	G	T	G	C	A	G
xyyy069	A	T	TC	GA	A	G	T	G	C	A	G
xyyy070	A	C	TC	GA	GA	G	T	G	C	A	G
xyyy071	A	TC	C	G	GA	G	T	G	C	A	GT
xyyy072	A	TC	T	A	GA	G	T	G	C	A	G
xyyy073	A	C	T	A	A	G	T	G	TC	A	GT
xyyy074	A	TC	TC	GA	A	G	T	G	C	A	T
xyyy075	A	T	C	G	A	G	T	G	C	A	T
xyyy076	A	T	T	A	A	G	T	G	C	A	T
xyyy077	A	T	TC	GA	G	G	T	G	C	A	G
xyyy078	A	TC	TC	GA	GA	G	T	G	C	A	GT
xyyy079	A	TC	TC	GA	A	G	T	G	C	A	GT
xyyy080	A	TC	C	G	GA	G	T	G	C	A	GT
xyyy081	A	T	TC	GA	GA	G	T	G	C	A	G
xyyy082	A	T	T	A	GA	G	T	G	C	A	GT
xyyy083	A	T	TC	GA	G	AG	CT	G	C	A	G
xyyy084	A	TC	C	G	GA	AG	CT	G	C	A	G
xyyy085	A	TC	C	G	GA	G	T	G	C	A	G
xyyy086	A	T	TC	GA	GA	G	T	G	TC	A	G
xyyy087	A	TC	T	A	A	G	T	G	TC	A	GT
xyyy088	A	T	TC	GA	A	AG	CT	G	TC	A	GT
xyyy089	A	C	C	G	A	G	T	G	TC	A	G
xyyy090	A	T	TC	GA	GA	G	T	G	C	A	GT
xyyy091	A	T	C	G	GA	G	T	G	C	A	G
xyyy092	A	TC	C	G	A	G	T	G	C	A	G
xyyy093	A	TC	T	A	A	G	T	G	C	A	GT
xyyy094	A	T	C	GA	G	AG	CT	G	C	A	G
xyyy095	A	T	TC	GA	GA	G	T	G	C	A	GT
xyyy096	A	TC	T	A	G	G	T	G	TC	A	G
xyyy097	GA	TC	T	A	A	G	T	G	C	A	GT
xyyy098	A	TC	T	A	A	G	T	G	C	A	GT
xyyy099	A	TC	T	A	A	G	T	G	TC	A	GT
xyyy100	A	T	T	A	GA	G	T	G	C	A	GT
xyyy101	A	TC	T	A	A	G	T	G	TC	A	GT
xyyy102	A	T	C	GA	G	AG	CT	G	C	A	GT
xyyy103	A	TC	T	A	A	G	T	G	C	A	T
xyyy104	A	T	TC	A	A	AG	CT	G	C	A	G
xyyy105	A	TC	C	G	A	G	T	G	C	A	GT
xyyy106	A	TC	TC	GA	GA	AG	CT	G	C	A	GT
xyyy107	A	T	C	G	G	AG	CT	G	C	A	GT
xyyy108	A	TC	C	G	GA	G	T	G	C	A	GT
xyyy109	A	TC	C	G	G	G	T	G	C	A	G
xyyy110	GA	TC	TC	GA	GA	G	T	G	C	A	G
xyyy111	A	T	T	A	GA	G	T	G	C	A	G
xyyy112	GA	TC	T	A	A	G	T	A	C	C	GT
xyyy113	GA	C	TC	GA	A	G	T	AG	C	CA	GT
xyyy114	A	T	TC	GA	GA	G	T	G	TC	A	G
xyyy115	GA	TC	TC	GA	A	G	T	G	C	A	GT
xyyy116	A	T	TC	GA	A	G	T	G	TC	A	GT
xyyy117	A	TC	T	A	G	G	T	G	C	A	T
xyyy118	A	T	TC	GA	A	G	T	G	TC	A	GT
xyyy119	A	T	C	G	GA	G	T	G	C	A	T
xyyy120	A	TC	C	G	GA	G	T	G	TC	A	G
xyyy121	A	TC	C	G	GA	AG	CT	G	C	A	GT
xyyy122	A	TC	TC	GA	G	G	T	G	C	A	GT
xyyy123	GA	TC	C	GA	A	AG	CT	G	C	A	T
xyyy124	A	T	C	G	A	G	T	G	TC	A	G
xyyy125	A	TC	C	G	A	G	T	G	C	A	GT
xyyy126	GA	C	TC	GA	G	G	T	G	TC	A	GT
xyyy127	GA	TC	T	A	GA	G	T	AG	C	CA	G
xyyy128	A	C	TC	A	A	AG	CT	G	C	A	GT
xyyy129	A	T	TC	A	GA	AG	CT	G	C	A	G
xyyy130	A	T	C	G	GA	AG	CT	G	C	A	G
xyyy131	A	TC	TC	GA	A	G	T	G	C	A	GT
xyyy132	A	T	TC	GA	A	G	T	G	C	A	GT
xyyy133	GA	C	C	GA	GA	AG	CT	G	C	A	T
xyyy134	G	C	TC	GA	A	G	T	A	C	C	GT
xyyy135	A	C	T	A	A	G	T	G	C	A	T
xyyy136	A	C	C	G	A	G	T	G	C	A	GT
xyyy137	A	C	T	A	A	G	T	G		A	G
xyyy138	A	T	TC	GA	A		T	G	C	A	GT
xyyy139	A	TC	C	G	GA	G	T	G	TC	A	T
xyyy140	A	TC	T	A	A	G	T	G	C	A	GT
xyyy141	A	T	TC	GA	GA	G	T	G	TC	A	GT
xyyy142	A	T	T	A	A	G	T	G	C	A	G
xyyy143	GA	TC	C	G	G	G	T	AG	TC	CA	GT
xyyy144	A	C	TC	GA	A	G	T	G	C	A	GT
xyyy145	A	C	T	A	A	G	T	G	TC	A	T
xyyy146	A	TC	C	G	A	AG	CT	G	C	A	GT
xyyy147	A	T	TC	GA	A	G	T	G	C	A	GT
xyyy148	A	TC	TC	GA	A	G	T	G	C	A	GT
xyyy149	A	C	C	GA	GA	AG	CT	G	C	A	GT
xyyy150	A	TC	TC	GA	A	G	T	G	C	A	GT
xyyy151	A	T	TC	GA	GA	G	T	G	TC	A	T
xyyy152	A	T	C	G	A	G	T	G	C	A	GT
xyyy153	A	TC	TC	GA	A	G	T	G	TC	A	GT
xyyy154	G	TC	TC	GA	A	G	T	AG	C	CA	GT
xyyy155	A	T	C	GA	GA	AG	CT	G	C	A	GT
xyyy156	A	TC	TC	GA	GA	G	T	G	C	A	GT
xyyy157	A	T	TC	GA	A	G	T	G	C	A	T
xyyy158	A	TC	TC	GA	A	G	T	G	TC	A	G
xyyy159	GA	TC	T	A	A	G	T	AG	C	CA	G
xyyy160	A	TC	C	GA	A	AG	CT	G	C	A	G
xyyy161	A	TC	C	G	A	AG	CT	G	C	A	G
xyyy162	A	TC	C	G	GA	G	T	G	TC	A	G
xyyy163	A	TC	TC	GA	A	G	T	G	C	A	G
xyyy164	A	T	TC	GA	GA	G	T	G	C	A	G
xyyy165	A	TC	TC	GA	G	G	T	G	C	A	GT
xyyy166	A	TC	TC	GA	A	G	T	G	C	A	G
xyyy167	A	C	T	A	A	G	T	G	TC	A	GT
xyyy168	A	T	C	G	A	G	T	G	TC	A	T
xyyy169	A	TC	TC	GA	A	G	T	G	C	A	GT
xyyy170	A	C	T	A	A	G	T	G	C	A	GT
xyyy171	A	TC	C	GA	A	AG	CT	G	TC	A	T
xyyy172	A	TC	C	G	GA	G	T	G	C	A	G
xyyy173	A	C	C	G	A	AG	CT	G	C	A	GT
xyyy174	A	T	TC	GA	A	G	T	G	C	A	GT
xyyy175	A	TC	TC	GA	A	G	T	G	C	A	T
xyyy176	GA	TC	TC	GA	G	G	T	AG	C	CA	T
xyyy177	A	T	T	A	A	G	T	G	TC	A	T
xyyy178	A	TC	TC	A	G	AG	CT	G	TC	A	G
xyyy179	A	TC	T	A	GA	G	T	G	C	A	T
xyyy180	A	TC	TC	GA	G	G	T	G	TC	A	T
xyyy181	A	T	T	A	GA	G	T	G	C	A	G
xyyy182	GA	C	C	G	A	AG	CT	AG	C	CA	G
xyyy183	A	T	C	GA	GA	AG	CT	G	TC	A	GT
xyyy184	GA		TC	GA	A	G	T	AG	C	CA	GT
xyyy185	A	T	C	G	GA	G	T	G	C	A	GT
xyyy186	A	T	C	G	A	G	T	G	TC	A	GT
xyyy187	A	C	TC	GA	A	G	T	G	TC	A	T
xyyy188	A	TC	C	G	G	AG	CT	G	TC	A	T
xyyy189	A	TC	T	A	A	G	T	G	C	A	G
xyyy190	A	TC	C	G	GA	G	T	G	TC	A	GT
xyyy191	A	T	T	A	A	G	T	G	C	A	GT
xyyy192	A	TC	TC	GA	GA	G	T	G	C	A	G
xyyy193	A	T	T	A	GA	G	T	G	T	A	GT
xyyy194	A	T	TC	GA	A	AG	CT	G	C	A	GT
xyyy195	A	TC	TC	GA	GA	G	T	G	C	A	GT
xyyy196	A	T	TC	GA	A	AG	CT	G	C	A	T
xyyy197	A	TC	TC	GA	A	G	T	G	C	A	G
xyyy198
xyyy199	A	T	TC	GA	GA	G	T	G	C	A	GT
xyyy200	A	T	T	A	GA	G	T	G	C	A	GT
xyyy201	A	TC	T	A	A	G	T	G	C	A	G
xyyy202	A	TC	TC	GA	A	G	T	G	C	A	GT
xyyy203	GA	TC	TC	GA	A	G	T	AG	C	CA	G
xyyy204	A	TC	TC	GA	A	G	T	G	TC	A	G
xyyy205	A	T	T	A	A	G	T	G	TC	A	GT
xyyy206	A	TC	C	GA	GA	AG	CT	G	C	A	T
xyyy207	A	TC	C	G	A	G	T	G	C	A	G
xyyy208	A	C	TC	GA	A	G	T	G	C	A	G
xyyy209	A	T	C	G	GA	G	T	G	C	A	G
xyyy210	GA	C	C	G	GA	G	T	AG	C		GT
xyyy211	A	TC	TC	GA	A	G	T	G	TC	A	G
xyyy212	A	C	C	G	A	G	T	G	C	A	G
xyyy213	GA	TC	C	G	GA	G	T	G	TC	A	GT
xyyy214	A	C	TC	GA	GA	G	T	G	C	A	GT
xyyy215	A	T	TC	GA	A	AG	CT	G	C	A	GT
xyyy216	A	T	C	G	A	G	T	G	C	A	G
xyyy217	A	C	C	GA	A	AG	CT	G	C	A	G
xyyy218	A	TC	TC	A	A	AG	CT	G	C	A	T
xyyy219	A	TC	C	GA	GA	AG	CT	G	C	A	GT
xyyy220	GA	TC	TC	GA	A	G	T	AG	T	CA	G
xyyy221	GA	TC	TC	GA	A	AG	CT	G	TC	A	G
xyyy222	A	TC	T	A	A	G	T	G	C	A	GT
xyyy223	A	T	T	A	GA	G	T	G	C	A	T
xyyy224	G	TC	T	A	G	G	T	A	TC	CA	T
xyyy225	A	TC	TC	GA	A	G	T	G	C	A	GT
xyyy226	A	TC	C	G	A	G	T	G	C	A	GT
xyyy227	GA	C	TC	GA	GA	AG	CT	AG	C	CA	GT
xyyy228	A	TC	C	G	A	AG	CT	G	C	A	GT
xyyy229	A	T	TC	GA	GA	G	T	G	C	A	GT
xyyy230	A	TC	TC	GA	A	G	T	G	C	A	GT
xyyy231	A	TC	T	A	GA	G	T	G	C	A	T
xyyy232	A	TC	C	G	G	G	T	G	C	A	GT
xyyy233	GA	T	C	G	A	G	T	AG	C	CA	GT
xyyy234	GA	C	TC	GA	GA	G	T	G	C	A	GT
xyyy235	A	T	C	G	A	G	T	G	TC	A	T
xyyy236	A	C	C	G	A	G	T	G	TC	A	GT
xyyy237	A	T	T	A	A	G	T	G	TC	A	T
xyyy238	GA	TC	TC	GA	A	G	T	G	C	A	GT
xyyy239	A	C	TC	GA	A	G	T	G	C	A	G
xyyy240	A	T	C	G	GA	G	T	G	C	A	G
xyyy241	A	TC	C	G	A	G	T	G		A	T
xyyy242	A	T	TC	GA	GA	G	T	G	C	A	G
xyyy243	A	TC	T	A	A	G	T	G	C	A	GT
xyyy244	GA	C	TC	GA	A	G	T	G		A	GT
xyyy245	A	T	TC	GA	A	G	T	G	C	A	T
xyyy246	A	T	TC	A	GA	AG	CT	G	C	A	GT
xyyy247	A	C	TC	GA	GA	G	T	G	C	A	G
xyyy248	A	C	TC	GA	GA	G	T	G	C	A	G
xyyy249	A	TC	TC	GA	GA	G	T	G	C	A	GT
xyyy250	A	TC	T	A	A	G	T	G	C	A	GT
xyyy251	GA	C	TC	GA	GA	G	T	G	C	CA	GT
xyyy252	A	TC		GA	A	AG	CT	G	C	A
xyyy253	A	TC	TC	GA	A	G	T	G		A	GT
xyyy254	A	TC	C	G	GA	G	T	G		A	GT
xyyy255	A	TC	TC	GA	GA	G	T	G		A	T
xyyy256	A	T	TC	GA	A	G	T	G		A	T
xyyy257	A	T	C	G	A	AG	CT	G		A	GT
xyyy258	GA	TC	TC	GA	GA	G	T	AG	C	CA	G
xyyy259		TC	C	G	GA	G	T	AG	C	CA	G
xyyy260	A	C	TC	GA	A	G	T	G	TC	A	GT
xyyy261	A	TC	C	G	GA	G	T	G	C	A	G
xyyy262	A	C	TC	GA	GA	G	T	G	TC	A	T
xyyy263	A	TC	TC	GA	G	G	T	G	TC	A	GT
xyyy264	A	T	C	G	A	G	T	G	C	A	T
xyyy265	A	TC	TC	A	G	AG	CT	G	C	A	G
xyyy266	GA	T	TC	GA	G	G	T	G	TC	CA	GT
xyyy267	GA	C	C	GA	GA	AG	CT	G	C	A	G
xyyy268	A	TC	T	A	A	G	T	G	TC	A	GT
xyyy269	A	C	T	A	A	G	T	G	C	A	T
xyyy270	A	TC	C	G	GA	G	T	G	C	A	T
xyyy271	A	C	TC	A	GA	AG	CT	G	C	A	GT
xyyy272	GA	T	C	GA	GA	A	C	G	C	A	G
xyyy273	A	TC	C	G	GA	G	T	G	C	A	G
xyyy274	A	TC	TC	GA	A	G	T	G	C	A	GT
xyyy275	A	T	TC	A	A	AG	CT	G	C	A	T
xyyy276	GA	TC	TC	GA	A	AG	CT	AG	TC	CA	GT
xyyy277	A	C	T	A	GA	G	T	G	C	A	GT
xyyy278	A	C	TC	A	A	AG	CT	G	C	A	T
xyyy279	A	TC			A		T	G	C	A
xyyy280	A	T	TC	GA	GA	AG	CT	G	C	A	GT
xyyy281	A	TC	T	A	A	G	T	G	C	A	T
xyyy282	A		TC	GA	GA	G		G		A	GT
xyyy283	A	T	TC	A	G	AG	CT	G	C	A	G
xyyy284	A	T	TC	GA	G	G	T	G	C	A	G
xyyy285	A	T	TC	GA	A	G	T	G	C	A	GT
xyyy286	A		TC	GA	GA	G	T	G	C	A	GT
xyyy287	GA	C	TC	A	GA	AG	CT	G	C	A	G
xyyy288	A	T	T	A	A	G	T	G		A	G
xyyy289	A	T	TC	GA	GA	G	T	G	C	A	T
xyyy290	A	T	TC	GA	A	G	T	G	C	A	GT
xyyy291	A	TC	C	GA	A	G		G			GT
xyyy292	A	T	T	A	A	G	T	G	C	A	GT
xyyy293	A	C	C	G	GA	AG	CT	G	C	A	G
xyyy294	GA	TC	TC	A	A	AG	CT	AG	TC	CA	GT
xyyy295	GA	TC	TC	A	A	AG	CT	G		A	GT
xyyy296	A	C	C	G	A	G	T	G	C	A	GT
xyyy297	A	C	TC	A	G	AG	CT	G		A	GT
xyyy298	A	TC	C	G	GA	G	T	G	C	A	G
xyyy299	A	T	TC	GA	GA	G	T	G	C	A	GT
xyyy300	GA		C	G	A	G	T	G	C	A	GT
xyyy301	A	TC	TC	GA	GA	G	T	G	C	A	GT
xyyy302	GA	TC	C	G	A	G	T	AG	C	CA	G
xyyy303	A	TC	C	GA	A	AG	CT	G	TC	A	GT
xyyy304	GA	TC	C	G	GA	G	T	AG	C	CA	T
xyyy305	GA	TC	TC	GA	A	G	T	G	C	A	T
xyyy306		TC		GA	GA	AG	CT	G	C		GT
xyyy307	A	T	TC	GA	A	G	T	G	TC	A	T
xyyy308	A	C	C	G	A	AG	CT	G	TC	A	T
xyyy309	A	TC	C	G	GA	G	T	G	C	A	G
xyyy310	A	TC	C	G	GA	G	T	G		A	G
xyyy311	A	T	C	G	A	G	T	G	TC	A	GT
xyyy312	A	C	TC	GA	A	AG	CT	G	T	A	GT
xyyy313	A	TC	C	G	A	G	T	G	TC	A	GT
xyyy314	A	TC	TC	GA	A	G	T	G	C	A	T
xyyy315	A	T	TC	GA	A	G	T	G	TC	A	GT
xyyy316	A	T	T	A	GA	G	T	G	C	A	GT
xyyy317	A	C	C	GA	A	AG	CT	G	C	A	GT
xyyy318	A	T	T	A	GA	G	T	G	C	A	GT
xyyy319	A	T	TC	GA	GA	G	T	G	C	A	GT
xyyy320	A	T	TC	A	A	AG	CT	G	C	A	GT
xyyy321	A	T	T	A	A	G	T	G	C	A	GT
xyyy322	A	TC	TC	GA	GA	G	T	G	C	A	GT
xyyy323	GA	TC	TC	GA	GA	G	T	AG	C	CA	GT
xyyy324	GA	TC	TC	GA	GA	G	T	AG	TC	CA	G
xyyy325	A	TC	C	G	GA	G	T	G	TC	A	G
xyyy326	A	TC	C	G	GA	G	T	G	TC	A	T
xyyy327	A	C	T	A	A	G	T	G	C	A	T
xyyy328	A	TC	TC	A	GA	AG	CT	G	C	A	GT
xyyy329	A	C	T	A	GA	G	T	G	TC	A	GT
xyyy330	A	T	TC	A	A	AG	CT	G	C	CA	GT
xyyy331	A	TC	TC	GA	A	G	T	G	TC	A	G
xyyy332	A	T	TC	GA	A	G	T	G	C	A	GT
xyyy333	A	TC	TC	GA	A	G	T	G	C	A	G
xyyy334	A	C	TC	GA	GA	G	T	G	C	A	GT
xyyy335	A	C	TC	GA	A	G	T	G		A	GT
xyyy336	A	T	C	G	G	G	T	G	C	A	GT
xyyy337	A	TC	TC	GA	GA	AG	CT	G	C	A	GT
xyyy338	A	TC	TC	GA	GA	G	T	G	C	A	GT
xyyy339	A	T	TC	GA	A	AG	CT	G	C	A	G
xyyy340	A	C	TC	GA	GA	G	T	G	C	A	GT
xyyy341	A	C	TC	GA	GA	G	T	G	C	A	GT
xyyy342	A	C	TC	A	A	AG	CT	G	C	A	G
xyyy343	A	TC	TC	GA	GA	G	T	G		A	GT
xyyy344	A	TC	TC	GA	A	G	T	G	C	A	GT
xyyy345	A	C	TC	GA	A	G	T	G	C	A	T
xyyy346	A	C	TC	GA	A	G	T	G	C	A	GT
xyyy347	A	TC	C	G	A	G	T	G	C	A	GT
xyyy348	A	C	TC	GA	A	G	T	G	TC	A	GT
xyyy349	A	TC	TC	GA	GA	G	T	G	C	A	G
xyyy350	A	TC	C	G	G	AG	CT	G	TC	A	T
xyyy351	GA	C	C	G	GA	G	T	G	C	A	G
xyyy352	GA	C	C	G	G	G	T	G	C	A	G
xyyy353	A	T	TC	A	A	AG	CT	G	TC	A	GT
xyyy354	A	TC	TC	GA	A	AG	CT	G	TC	A	G
xyyy355	A	TC	T	A	GA	G	T	G	TC	A	G
xyyy356	A	TC	C	G	G	G	T	G	C	A	GT
xyyy357	A	C	C	G	A	G	T	G	C	A	GT
xyyy358	A	TC	TC	GA	A	G	T	G	TC	A	G
xyyy359	A	C	TC	GA	A	G	T	G	C	A	T
xyyy360	A	C	TC	GA	A	G	T	G	C	A	G
xyyy361	A	TC	C	GA	G	AG	CT	G	C	A	GT
xyyy362	A	TC	TC	GA	A	G	T	G	C	A	GT
xyyy363	A	TC	TC	GA	A	G	T	G	C	A	G
xyyy364	A	C	T	A	A	G	T	G	C	A	T
xyyy365	A		TC	A	GA	AG	CT	G	C	A	T
xyyy366	A	TC	TC	GA	A	G	T	G		A	GT
xyyy367	A	TC	C	GA	A	AG	CT	G	C	A	T
xyyy368	A	TC	TC	A	GA	AG	CT	G		A	G
xyyy369	A	TC	C	GA	GA	AG	CT	G	C	A	GT
xyyy370	A	T	T	A	A	G	T	G	C	A	G
xyyy371	A	TC	TC		A	AG	CT	G	TC	A	GT
xyyy372	A	TC	TC	GA	GA	AG	CT	G	TC	A	G
xyyy373	A	TC	TC	GA	GA	AG	CT	G	C	A	G
xyyy374	A	TC	TC	GA	GA	G	T	G	C	A	GT
xyyy375	A	T	T	A	GA	G	T	G	C	A	GT
xyyy376	A	TC	T	A	GA	G	T	G	C	A	GT
xyyy377	A	T	T	A	GA	G	T	G	C	A	G
xyyy378	A	C	TC	GA	GA	AG	CT	G	C	A	GT
xyyy379	A	TC	C	G	GA	G	T	G	T	A	G
xyyy380	GA	C	TC	GA	A	G	T	AG	C	CA	G
xyyy381	A	C	TC	A	GA	AG	CT	G	TC	A	GT
xyyy382	A	T	TC	A	GA	AG	CT	G	C	A	G
xyyy383	A	TC	TC	GA	G	G	T	G	TC	A	G
xyyy384	A	T	T	A	A	G	T	G	TC	A	GT
xyyy385	GA	TC	C	GA	GA	AG	CT	AG		CA	GT
xyyy386	A	TC	TC	GA	GA	G	T	G	C	A	GT
xyyy387	A	T	C	G	A	G	T	G	C	A	GT
xyyy388	A	T	C	G	G	G	T	G		A	GT
xyyy389	GA	TC	TC	GA	A	G	T	AG		CA	T
xyyy390	A	TC	TC	GA	GA	AG	CT	G	C	A	GT
xyyy391	A	TC	T	A	A	G	T	AG	C	CA	G
xyyy392	A	TC	C	G	A	G	T	G		A	G
xyyy393	A	TC	TC	GA	A	G	T	G	C	A	GT
xyyy394	A	TC	T	A	GA	G	T	G	C	A	G
xyyy395	A	TC	TC	A	A	AG	CT	G		A	GT
xyyy396	A	TC	C	G	GA	G	T	G	C	A	GT
xyyy397	A	T	TC		A	AG	CT	G		A	GT
xyyy398	A	C	T	A	GA	G	T	G	C	A	GT
xyyy399	A	C	TC	GA	GA	G	T	G		A	G
xyyy400	GA	TC	C	G	GA	G	T	AG		CA	T
xyyy401	A	TC	TC	GA	A	G	T	G		A	G
xyyy402	A	TC	C	G	A	G	T	G		A	G
xyyy403	A	T	T	A	GA	G	T	G		A	GT
xyyy404	A	C	C	G	A	G	T	G	C	A	G
xyyy405	GA	TC	TC	A	GA	AG	CT	G	TC	A	T
xyyy406	A	C	C	G	A	G	T	G		A
xyyy407	A	TC	TC	GA	A	G	T	G	TC	A	GT
xyyy408	A	TC			GA	G	T	G	C	A	GT
xyyy409	A		C	GA		AG		G	TC	A	GT
xyyy410	A	TC	TC	GA	GA	G	T	G	C	A	T
xyyy411	A	T	TC	GA	GA	G	T	G	TC	A	G
xyyy412	A	TC	TC	GA	GA	G	T	G	C	A	GT
xyyy413	A	C	C	GA	A	G	T	G	C	A	GT
xyyy414	A		TC	GA	A	G	T	G	C	CA	GT
xyyy415		TC	C			AG	CT
xyyy416	A	T	C	G	A	G	T	G	C	A	T
xyyy417	A	TC	TC	GA	A	G	T	G	C	A	GT
xyyy418	A			GA		AG	CT	G	C	A	GT
